# Supplementary material for: Cultural Adaptation and Psychometric Evaluation of the Arabic Bernese Motive and Goal Inventory (Ar-BMZI) in Physical Health: A General Population Study Among Adults
Source: Healthcare (Basel). 2026 Jun 17;14(12):1750. doi: 10.3390/healthcare14121750 (PMC13299709; doi:10.3390/healthcare14121750)
Supplement: Supplementary file 1 [file healthcare-14-01750-s001.zip]

Archive with 3 entries (3 files):
- healthcare-4282399-supplementary file S2.pdf
- healthcare-4282399-supplementary file S1.pdf
- healthcare-4282399-supplementary file S3.pdf
